# Supplementary material for: ﻿A new freshwater amphipod (Arthropoda, Malacostraca, Amphipoda, Gammaridae), Echinogammarusozbeki sp. nov. from the Tomara Waterfall, Turkey
Source: Zookeys. 2023 Aug 4;1173:231–42. doi: 10.3897/zookeys.1173.102946 (PMC10422593; doi:10.3897/zookeys.1173.102946)
Supplement: XML Treatment for Echinogammarus ozbeki [file zookeys.1173.102946-treatment1.xml]

<!DOCTYPE tp:taxon-treatment
  PUBLIC "-//TaxonX//DTD Taxonomic Treatment Publishing DTD v0 20100105//EN" "tax-treatment-NSO.dtd">
<tp:taxon-treatment xmlns:tp="http://www.plazi.org/taxpub"><tp:treatment-meta><kwd-group><label>Taxon classification</label><kwd>
              <named-content content-type="kingdom">Animalia</named-content>
            </kwd><kwd>
              <named-content content-type="order">Amphipoda</named-content>
            </kwd><kwd>
              <named-content content-type="family">Gammaridae</named-content>
            </kwd></kwd-group><mixed-citation publication-type="journal"><person-group><name><surname>Baytaşoğlu</surname><given-names>Hazel</given-names></name></person-group><article-title>﻿A new freshwater amphipod (<tp:taxon-name><tp:taxon-name-part taxon-name-part-type="phylum">Arthropoda</tp:taxon-name-part></tp:taxon-name>, <tp:taxon-name><tp:taxon-name-part taxon-name-part-type="class">Malacostraca</tp:taxon-name-part></tp:taxon-name>, <tp:taxon-name><tp:taxon-name-part taxon-name-part-type="order">Amphipoda</tp:taxon-name-part></tp:taxon-name>, <tp:taxon-name><tp:taxon-name-part taxon-name-part-type="family">Gammaridae</tp:taxon-name-part></tp:taxon-name>), <italic><tp:taxon-name><tp:taxon-name-part taxon-name-part-type="genus" reg="Echinogammarus">Echinogammarus</tp:taxon-name-part><tp:taxon-name-part taxon-name-part-type="species" reg="ozbeki">ozbeki</tp:taxon-name-part></tp:taxon-name></italic> sp. nov. from the Tomara Waterfall, Turkey</article-title><source>Zookeys</source><day>04</day><month>08</month><year>2023</year><volume>1173</volume><fpage>231</fpage><lpage>242</lpage><pub-id pub-id-type="doi">10.3897/zookeys.1173.102946</pub-id></mixed-citation></tp:treatment-meta><tp:nomenclature><label>﻿</label><tp:taxon-name>
            <object-id xmlns:xlink="http://www.w3.org/1999/xlink" content-type="arpha" xlink:type="simple">734867C3-FD03-5509-B9BD-89E44DFE8D85</object-id>
            <tp:taxon-name-part taxon-name-part-type="genus" reg="Echinogammarus">Echinogammarus</tp:taxon-name-part>
            <tp:taxon-name-part taxon-name-part-type="species" reg="ozbeki">ozbeki</tp:taxon-name-part>
            <object-id xmlns:xlink="http://www.w3.org/1999/xlink" content-type="zoobank" xlink:type="simple">https://zoobank.org/5585E361-E857-4808-ABDB-FC7143F93AAB</object-id>
          </tp:taxon-name><tp:taxon-status xmlns:xlink="http://www.w3.org/1999/xlink" xlink:type="simple">sp. nov.</tp:taxon-status><xref ref-type="fig" rid="F2">Figs 2</xref><xref ref-type="fig" rid="F3">, 3</xref><xref ref-type="fig" rid="F4">, 4</xref><xref ref-type="fig" rid="F5">, 5</xref><xref ref-type="fig" rid="F6">, 6</xref></tp:nomenclature><tp:treatment-sec sec-type="type material" id="SECID0EWIAC"><title>Type materials.</title><p><bold><italic>Holotype</italic>.</bold> Male, maximum 8.1 mm; Gümüşhane Province, Türkiye (<named-content xmlns:xlink="http://www.w3.org/1999/xlink" content-type="dwc:verbatimCoordinates" xlink:type="simple"><named-content content-type="geo-json" specific-use="{&#34;type&#34;:&#34;Point&#34;,&#34;coordinates&#34;:[39.041000,40.081000]}" id="NCID0EEJAC" xlink:type="simple">40.081°N, 39.041°E</named-content></named-content>), 17.ix.2019, FFR20000. <bold><italic>Paratypes</italic>.</bold> 21 males and 13 females, FFR20001, same data as holotype.</p></tp:treatment-sec><tp:treatment-sec sec-type="etymology" id="SECID0ENJAC"><title>Etymology.</title><p>The new species is named in honour of Prof. Dr Murat Özbek (Ege University, Faculty of Fisheries, Bornova, İzmir). The name is a noun in the genitive singular.</p></tp:treatment-sec><tp:treatment-sec sec-type="diagnosis" id="SECID0ESJAC"><title>Diagnosis.</title><p>A small species with kidney-shaped eyes, peduncle segments of antenna 1 bearing a group of long setae distal end, setation of antenna 2 moderate on both peduncular and flagellar segments, urosomites flat, uropod 3 parviramous, inner ramus with 1 or 2 distal spines accompanied by 1 or 2 setae; endopod/exopod ratio 0.21; telson with 1 or 2 setae on outer margin and 1 or 2 setae on the inner surface of each lobe. Anterior and posterior margins of pereopods 5–7 have spines and a few setae.</p></tp:treatment-sec><tp:treatment-sec sec-type="description" id="SECID0EXJAC"><title>Description.</title><p><bold>Holotype male. Head</bold> (Fig. <xref ref-type="fig" rid="F2">2</xref>): cephalic lobes rounded, inferior antennal sinus deep, eyes kidney-shaped, shorter than the diameter of the first peduncular segment of antenna 1.</p><fig id="F2" position="float" orientation="portrait"><object-id xmlns:xlink="http://www.w3.org/1999/xlink" content-type="doi" xlink:type="simple">10.3897/zookeys.1173.102946.figure2</object-id><object-id xmlns:xlink="http://www.w3.org/1999/xlink" content-type="arpha" xlink:type="simple">EA374337-7C3B-55DD-91DF-382A2A4E7992</object-id><label>Figure 2.</label><caption><p><italic><tp:taxon-name><tp:taxon-name-part taxon-name-part-type="genus" reg="Echinogammarus">Echinogammarus</tp:taxon-name-part><tp:taxon-name-part taxon-name-part-type="species" reg="ozbeki">ozbeki</tp:taxon-name-part></tp:taxon-name></italic> sp. nov. <bold>a</bold> male <bold>b</bold> female.</p></caption><graphic xmlns:xlink="http://www.w3.org/1999/xlink" xlink:href="zookeys-1173-231_article-102946__-g002.jpg" position="float" orientation="portrait" xlink:type="simple" id="oo_888265.jpg"><uri content-type="original_file" xlink:type="simple">https://binary.pensoft.net/fig/888265</uri></graphic></fig><p><bold><italic>Antenna 1</italic></bold> (Fig. <xref ref-type="fig" rid="F3">3A</xref>) longer than half (~0.75) of the body length, setation weak, peduncle segments bear a group of long setae on the distal end; The length of the setae is 1.2 times the diameter of the segment in which they are implanted. The main flagellum with 19 or 20 segments, accessory flagellum 2- or 3-segmented.</p><fig id="F3" position="float" orientation="portrait"><object-id xmlns:xlink="http://www.w3.org/1999/xlink" content-type="doi" xlink:type="simple">10.3897/zookeys.1173.102946.figure3</object-id><object-id xmlns:xlink="http://www.w3.org/1999/xlink" content-type="arpha" xlink:type="simple">C7E15600-4CE0-5778-923D-199F07C9AC96</object-id><label>Figure 3.</label><caption><p><italic><tp:taxon-name><tp:taxon-name-part taxon-name-part-type="genus" reg="Echinogammarus">Echinogammarus</tp:taxon-name-part><tp:taxon-name-part taxon-name-part-type="species" reg="ozbeki">ozbeki</tp:taxon-name-part></tp:taxon-name></italic> sp. nov. holotype male <bold>A</bold> antenna 1 <bold>B</bold> antenna 2 <bold>C</bold> telson <bold>D</bold> gnathopod 1 <bold>E</bold> gnathopod 2 <bold>F</bold> uropod 3 <bold>G</bold> pereopod 3.</p></caption><graphic xmlns:xlink="http://www.w3.org/1999/xlink" xlink:href="zookeys-1173-231_article-102946__-g003.jpg" position="float" orientation="portrait" xlink:type="simple" id="oo_888266.jpg"><uri content-type="original_file" xlink:type="simple">https://binary.pensoft.net/fig/888266</uri></graphic></fig><p><bold><italic>Antenna 2</italic></bold> (Fig. <xref ref-type="fig" rid="F3">3B</xref>) shorter than antenna 1 (0.48 of antenna 1), antennal gland cone straight and reaches to distal end of third peduncular segment, setation moderate on both peduncular and flagellar segments; setae along ventral margins of peduncular segments more than twice as long as diameter of segment; setae on dorsal side of peduncular segments shorter; flagellum with 7 or 8 segments, calceoli absent.</p><p><bold><italic>Gnathopod 1</italic></bold> (Fig. <xref ref-type="fig" rid="F3">3D</xref>): basis with 5 or 6 long setae on both posterior and anterior margins; (up to 2.0 times longer than diameter of segment); ischium and merus with a single group of setae on posterodistal corner; carpus ~0.68 of propodus; propodus with 1 medial palmar spine and 3 palmar angle spines, and a few setae on inner surface; dactylus long, with 1 seta on outer margin.</p><p><bold><italic>Gnathopod 2</italic></bold> (Fig. <xref ref-type="fig" rid="F3">3E</xref>): basis with long setae on anterior and posterior margins (up to 2.0 times longer than diameter of segment); ischium and merus as on gnathopod 1; carpus ~0.82 of propodus; length of propodus ~0.5 of its width; superior lateral setae bear 3 or 4 groups of setae rows, 1–5 setae in each row; inferior margin bears some setae groups. Propodus palm bear 2 strong and 2 short median palmar spines and short simple setae; without spine on inner surface of propodus.</p><p><bold><italic>Pereopod 3</italic></bold> (Fig. <xref ref-type="fig" rid="F3">3G</xref>): basis bears 2 groups of long setae and 2 setae in each group on posterior margin; 4 or 5 setae on anterior margin; ischium bears 3 or 4 posterodistal seta; merus bears 3 rows of setae and 3 or 6 setae in each row on posterior margin and a setal group at posterodistal tip; 2 rows of spines and setae (order of setas and spins: 1 spine + 1 seta) on anterior margin; 1 strong and 1 small spine and 1 group of long setae in the anterodistal tip; setae longer than diameter of segment. Carpus bears 3 groups of spines and setae on posterior margin (order of setas and spins: 2 spines + 3 setae, 2 spines + 3 or 4 setae, 1 strong spine + 3 setae); bald anterior margin; 1 strong spine and 2 long setae in the anterodistal tip; propodus bear 3 groups of spines and setae on the posterior margin, order of setas and spins 2 spines + 1 seta; bald anterior margin; 3 or 4 setae in the anterodistal tip; 1 plumose seta on dorsal margin; dactylus with 2 simple setae at hinge of nail.</p><p><bold><italic>Mandible</italic></bold> (Fig. <xref ref-type="fig" rid="F4">4G, H</xref>): incisor with 4 teeth; lacinia mobilis with 4 dentitions; molar triturative; first article of palp without setae, second article bears 4 or 6 distal setae, third article armed with three group E setae, 16 group D setae, and 2 group A setae.</p><fig id="F4" position="float" orientation="portrait"><object-id xmlns:xlink="http://www.w3.org/1999/xlink" content-type="doi" xlink:type="simple">10.3897/zookeys.1173.102946.figure4</object-id><object-id xmlns:xlink="http://www.w3.org/1999/xlink" content-type="arpha" xlink:type="simple">307DE97C-102F-5CD1-8D2D-3772CE7CA923</object-id><label>Figure 4.</label><caption><p><italic><tp:taxon-name><tp:taxon-name-part taxon-name-part-type="genus" reg="Echinogammarus">Echinogammarus</tp:taxon-name-part><tp:taxon-name-part taxon-name-part-type="species" reg="ozbeki">ozbeki</tp:taxon-name-part></tp:taxon-name></italic> sp. nov. holotype male <bold>A</bold> maxilliped <bold>B</bold> right maxilla <bold>C</bold> left maxilla <bold>D</bold> lower lip <bold>E</bold> upper lip <bold>F</bold> maxilla 2 <bold>G</bold> right mandible <bold>H</bold> left mandible.</p></caption><graphic xmlns:xlink="http://www.w3.org/1999/xlink" xlink:href="zookeys-1173-231_article-102946__-g004.jpg" position="float" orientation="portrait" xlink:type="simple" id="oo_888267.jpg"><uri content-type="original_file" xlink:type="simple">https://binary.pensoft.net/fig/888267</uri></graphic></fig><p><bold><italic>Upper lip</italic></bold> (Fig. <xref ref-type="fig" rid="F4">4E</xref>) with minute setae in distal part.</p><p><bold><italic>Lower lip</italic></bold> (Fig. <xref ref-type="fig" rid="F4">4D</xref>): inner lobe absent, apical margin with minute setae.</p><p><bold><italic>Maxilla</italic></bold> (Fig. <xref ref-type="fig" rid="F4">4B, C</xref>): inner plate of maxilla 1 with ~11 marginal setae, outer plate with 8 serrated spine teeth; article 2 of right palp with 4 blunt spines, article 2 of left palp with 6 slender spines.</p><p><bold><italic>Maxilla 2</italic></bold> (Fig. <xref ref-type="fig" rid="F4">4F</xref>): inner plate with 7 simple facial setae, implanted subparallel to the inner margin; 6 apical setae on inner plate, 7 apical setae on outer plate.</p><p><bold><italic>Maxilliped</italic></bold> (Fig. <xref ref-type="fig" rid="F4">4A</xref>): inner plate with 1 subapical spine, 3 blunt apical spine, 5 or 6 marginal setae; outer plate 8 marginal setae and 7 or 8 apical setae.</p><p><bold><italic>Pereopod 4</italic></bold> (Fig. <xref ref-type="fig" rid="F6">6A</xref>) shorter than P3; basis bear 4 or 5 long setae on the posterior margin, 1 long seta on anterior margin; 2 setae on anterodistal and posterodistal tip; ischium bears 2 posterodistal setae; merus with 4 groups of setae on posterior margin, 2 spines and 1 seta on anterior margin, 1 strong and 1 small spines and 3 or 4 setae on anterodistal tip; carpus short, with 3 groups of spines and setae on posterior margin (order of setas and spins: 1 spine + 1 seta); bald anterior margin; propodus bear 3 groups of spines and setae on posterior margin; bald anterior margin, 4 or 5 setae in anterodistal; 1 plumose seta on dorsal margin, dactylus with 2 simple setae at hinge of nail.</p><p><bold><italic>Pereopod 5</italic></bold> (Fig. <xref ref-type="fig" rid="F5">5C</xref>): basis with a row of 4 spines on anterior margin; posterior margin of basis slightly convex, serrated, with sequential setae; ischium with 2 spines and 2 setae on anterodistal tip, merus with 3 groups of setae and spines on anterior margin, 2 groups of spines and setae on posterior margin; carpus with 3 groups of spines on anterior tip, 3 groups of spines on posterior margin; propodus with 3 groups of spines on anterior margin, 2 groups of setae on posterior margin; dactylus with 2 simple seta at hinge of nail.</p><fig id="F5" position="float" orientation="portrait"><object-id xmlns:xlink="http://www.w3.org/1999/xlink" content-type="doi" xlink:type="simple">10.3897/zookeys.1173.102946.figure5</object-id><object-id xmlns:xlink="http://www.w3.org/1999/xlink" content-type="arpha" xlink:type="simple">DE47FE2C-901E-59BF-9999-7F7BAE94678A</object-id><label>Figure 5.</label><caption><p><italic><tp:taxon-name><tp:taxon-name-part taxon-name-part-type="genus" reg="Echinogammarus">Echinogammarus</tp:taxon-name-part><tp:taxon-name-part taxon-name-part-type="species" reg="ozbeki">ozbeki</tp:taxon-name-part></tp:taxon-name></italic> sp. nov. holotype male <bold>A</bold> pereopod 7 <bold>B</bold> pereopod 6 <bold>C</bold> pereopod 5. Scale bars: 1 mm.</p></caption><graphic xmlns:xlink="http://www.w3.org/1999/xlink" xlink:href="zookeys-1173-231_article-102946__-g005.jpg" position="float" orientation="portrait" xlink:type="simple" id="oo_888268.jpg"><uri content-type="original_file" xlink:type="simple">https://binary.pensoft.net/fig/888268</uri></graphic></fig><p><bold><italic>Pereopod 6</italic></bold> (Fig. <xref ref-type="fig" rid="F5">5B</xref>): basis convex, without setae on inner surface, 1 spine at posterodistal portion, with sequential setae posterior margin; with 4 sequential spines on anterior margin; ischium with 2 spines and 1 seta on anterodistal tip; carpus with 3 groups of spine + seta combination on anterior margin, 2 groups of spine + seta combination on posterior margin; propodus with 3 groups of spines on anterior margin, 2 groups of setae on posterior margin, 1 plumose seta on dorsal margin; dactylus with 2 simple setae at hinge of nail.</p><p><bold><italic>Pereopod 7</italic></bold> (Fig. <xref ref-type="fig" rid="F5">5A</xref>): basis with a row of 4 spines on anterior margin; serrated; without setae on inner surface; with sequential setae on posterior margin; 1 anterodistal spine; anterodistal corner of ischium with some setae; merus shorter than carpus, 2 groups of small spines on anterior margin, 1 group of spines on posterior margin; some spines and setae on anterodistal and posterodistal corners; carpus 2 with group of small spines on both anterior and posterior margins, some spines and setae on anterodistal and posterodistal corners; propodus same as propodus of pereopod 6, 1 plumose seta on dorsal margin; dactylus with 2 simple seta at hinge of nail.</p><p><bold><italic>Uropod 1</italic></bold> (Fig. <xref ref-type="fig" rid="F6">6E</xref>): outer ramus 0.67 and inner ramus 0.68 of length of peduncle, respectively; peduncle bearing 1 proximal spine, 2 inner marginal spines, 2 outer marginal spines; 2 strong ramal spines; 1 inner ramus spine; 1 outer ramus spine; 3 or 4 strong terminal spines.</p><fig id="F6" position="float" orientation="portrait"><object-id xmlns:xlink="http://www.w3.org/1999/xlink" content-type="doi" xlink:type="simple">10.3897/zookeys.1173.102946.figure6</object-id><object-id xmlns:xlink="http://www.w3.org/1999/xlink" content-type="arpha" xlink:type="simple">8442BC5F-E635-5CEE-ADE0-4AF83957C1B0</object-id><label>Figure 6.</label><caption><p><italic><tp:taxon-name><tp:taxon-name-part taxon-name-part-type="genus" reg="Echinogammarus">Echinogammarus</tp:taxon-name-part><tp:taxon-name-part taxon-name-part-type="species" reg="ozbeki">ozbeki</tp:taxon-name-part></tp:taxon-name></italic> sp. nov. holotype male <bold>A</bold> pereopod 4 <bold>B</bold> pleopod 1 <bold>C</bold> pleopod 2 <bold>D</bold> pleopod 3 <bold>E</bold> uropod 1 <bold>F</bold> uropod 2. Scale bars: 1 mm.</p></caption><graphic xmlns:xlink="http://www.w3.org/1999/xlink" xlink:href="zookeys-1173-231_article-102946__-g006.jpg" position="float" orientation="portrait" xlink:type="simple" id="oo_888269.jpg"><uri content-type="original_file" xlink:type="simple">https://binary.pensoft.net/fig/888269</uri></graphic></fig><p><bold><italic>Uropod 2</italic></bold> (Fig. <xref ref-type="fig" rid="F6">6F</xref>): outer ramus 0.83 and inner ramus 0.81 of length of peduncle, respectively; peduncle bearing 1 proximal spine, 1 inner marginal spine, 1 outer marginal spine; 1 strong ramal spine; 1 inner ramus spine; 1 outer ramus spine; 3 or 4 strong terminal spines.</p><p><bold><italic>Uropod 3</italic></bold> (Fig. <xref ref-type="fig" rid="F3">3F</xref>): parviramous, inner ramus with 1 or 2 distal spines accompanied by 1 or 2 setae; peduncle with 2 strong paired spines; endopod/exopod ratio is ~0.21; article 1 of outer ramus with 2 groups of spines and setae on both outer and inner margins (order of setas and spins: 1 spine + 3 or 4 setae); 2 or 3 distal spines and long setae on the exopod; terminal segment short.</p><p><bold><italic>Urosomites</italic></bold>: all urosomites not elevated; urosome 1 without setae or spines; urosomes 2 and 3 bear 1 seta and 1 spine each.</p><p><bold><italic>Telson</italic></bold> (Fig. <xref ref-type="fig" rid="F3">3C</xref>): cleft, each lobe with 1 strong distal spine and 2 or 3 long setae; 1 or 2 setae on outer margin and 1 or 2 setae on inner surface of each lobe.</p><p><bold><italic>Coxal plate 1</italic></bold> (Fig. <xref ref-type="fig" rid="F3">3D</xref>) rectangular, 2 anterodistal setae and 1 posterodistal seta; lower margin with 4–7 setae; glabrous inner surface.</p><p><bold><italic>Coxal plate 2</italic></bold> (Fig. <xref ref-type="fig" rid="F3">3E</xref>) rectangular, 1 anterodistal seta and 1 posterodistal seta; lower margin with 2 or 3 setae; glabrous inner surface.</p><p><bold><italic>Coxal plate 3</italic></bold> (Fig. <xref ref-type="fig" rid="F3">3G</xref>) rectangular; 2 anterodistal setae and 1 posterodistal seta; lower margin with sequential setae; glabrous inner surface.</p><p><bold><italic>Coxal plate 4</italic></bold> (Fig. <xref ref-type="fig" rid="F6">6A</xref>) excavated, almost equal in width and length; lower margin with sequential setae; 4 setae in the posterior margin; 2 or 3 setae on anterodistal corner; glabrous inner surface.</p><p><bold><italic>Coxal plate 5</italic></bold> (Fig. <xref ref-type="fig" rid="F5">5C</xref>): anterior lobe bearing 1 seta and 3 setae on the ventral margin of posterior lobe.</p><p><bold><italic>Coxal plate 6</italic></bold> (Fig. <xref ref-type="fig" rid="F5">5B</xref>): posterior lobe bearing 1 seta on ventral margin.</p><p><bold><italic>Coxal plate 7</italic></bold> (Fig. <xref ref-type="fig" rid="F5">5A</xref>): posterior lobe bearing 3 setae on ventral margin.</p><p><bold><italic>Epimeral plate 1</italic></bold> (Fig. <xref ref-type="fig" rid="F6">6B</xref>) rounded; 1 spine on anterodistal margin, 1 spine on posterodistal margin.</p><p><bold><italic>Epimeral plate 2</italic></bold> (Fig. <xref ref-type="fig" rid="F6">6C</xref>) rounded, without point; with two spines on ventral margin, 3 sequential setae on posterior margin.</p><p><bold><italic>Epimeral plate 3</italic></bold> (Fig. <xref ref-type="fig" rid="F6">6D</xref>) with 2 spines on ventral margin; 2 or 3 setae on posterior margin, without point posterodistally.</p><p><bold><italic>Pleopods 1–3</italic></bold> (Fig. <xref ref-type="fig" rid="F6">6B–D</xref>) subequal; peduncle with some setae and 1 or 2 retinacula; rami with 10 or 11 segments and numerous plumose setae.</p><p><bold>Female (Fig. <xref ref-type="fig" rid="F2">2</xref>).</bold> Body 6.8 mm long.</p><p><bold><italic>Antenna 1</italic></bold> less setose than that of male, first peduncle segments with long setae on distal portion, with 17–21 segments on flagellum, 2 segments on accessory flagellum. Gnathopod 1 and 2 similar to that of male, setation more intense on propodus, dactyli of gnathopods 1 and 2 long. Uropod 3 similar to that of male, distal part of peduncle with spines; inner and outer margins of outer lobe more densely setose than male outer lobe with row of 2 spine and 5 or 6 setae in each margin. Telson similar to that of male, each lobe with 1 or 2 distal spines accompanied by 1 or 2 setae longer than the spines.</p><p>Oostegites present on gnathopod 2 through to pereopod 5.</p></tp:treatment-sec><tp:treatment-sec sec-type="variability" id="SECID0ESKAE"><title>Variability.</title><p>The number of flagellar segments of Antenna 1 was determined as 16 in six paratype individuals, while Antenna 2 had nine flagellar segments. The number of setae on the inner and outer edges of the exopod varied between three and six.</p></tp:treatment-sec></tp:taxon-treatment>
